# Supplementary material for: Prognosis Risk Model Based on Pyroptosis-Related lncRNAs for Gastric Cancer
Source: Biomolecules. 2023 Mar 3;13(3):469. doi: 10.3390/biom13030469 (PMC10046686; doi:10.3390/biom13030469)
Supplement: Supplementary file 1 [file biomolecules-13-00469-s001.zip]

Archive with 1 entries (1 files):
- biomolecules-2138697-supplementary.pdf
